# Supplementary material for: Unique epigenetic gene profiles define human breast cancers with poor prognosis
Source: Oncotarget. 2016 Nov 14;7(52):85819–31. doi: 10.18632/oncotarget.13334 (PMC5349877; doi:10.18632/oncotarget.13334)
Supplement: Supplementary file 2 [file oncotarget-07-85819-s002.xlsx]

## Sheet: Suppl. Dataset 1
Martinez Assigned Tumor Sample #	Age	Dx 3 categories	ploidy	Grade	Stage I-IV	ER IHC	ER +/-	PR IHC	PR +/-	Her2/neu IHC	Her2/neu FISH	Her2/neu +/-	Triple Negative	Ki-67	Ki67 >18%	p53	p53 +/-	ER-PR-HER2 status	PAM50-Like
T78	66	ductal	multiploid	II	II	0	-	0	-	4		+	N	54	+	0	-	--+	HER2
T74	79	ductal	aneuploid	III	I	0	-	0	-	2.9	4.3	+	N	53	+	0	-	--+	HER2
T83	82	lobular	aneuploid	II	III	0	-	0	-	2.7	1.4	+	N	7	-	1	-	--+	HER2
T88	53	ductal	aneuploid	III	III	0	-	0	-	4.5	amplified	+	N	10	-	0	-	--+	HER2
T39	55	ductal	aneuploid	III	I	0	-	0	-	3.9	amplified	+	N	25	+	0	-	--+	HER2
T56	37	ductal	diploid	II	II	0	-	0	-	4.8	amplified	+	N	26	+	0	-	--+	HER2
T62	50	ductal	aneuploid	III	III	0	-	0	-	3.4	3.8	+	N	67	+	2	-	--+	HER2
T18	59	ductal	diploid	III	II	0	-	0	-	3	12.1	+	N	28	+	71	+	--+	HER2
T9	33	ductal	diploid	II	II	0	-	0	-	3.5	5.1	+	N	36	+	1	-	--+	HER2
T86	47	ductal		III	II	95	+	67	+	1.9		-	N					++-	LUM
T87	85	ductal		II	I	"high"	+	"high"	+	negative	negative	-	N					++-	LUM
T27	52	ductal		II	I	74	+	96	+	0.5		-	N					++-	LUM
T80	45	ductal	aneuploid	III	II	90	+	97	+	0.8		-	N	12	-	64	+	++-	LUM A
T99	63	ductal	aneuploid	I	III	95	+	53	+	1.2		-	N	11	-	0	-	++-	LUM A
T76	56	ductal	diploid	I	I	98	+	92	+	1.7	1.3	-	N	4	-	0	-	++-	LUM A
T82	44	ductal	diploid	II	IV	97	+	94	+	0.1	1.04	-	N	3	-	1	-	++-	LUM A
T52	61	lobular	diploid	II	III	98	+	12	+	0.2		-	N	9	-	0	-	++-	LUM A
T95	60	lobular	diploid	II	III	96	+	96	+	1.5	1.6	-	N	6	-	4	-	++-	LUM A
T43	57	ductal	diploid	II	II	80	+	93	+	1.9	1.4	-	N	11	-	0	-	++-	LUM A
T84	52	ductal	aneuploid	I	I	99	+	94	+	1.9	1.2	-	N	14	-	3	-	++-	LUM A
T44	78	ductal	diploid	II	II	100	+	100	+	0.5	1	-	N	8	-	3	-	++-	LUM A
T89	49	lobular	aneuploid	II	III	83	+	9	+	1.5	non-amplified	-	N	1	-	0	-	++-	LUM A
T48	82	other	diploid	I	II	95	+	0	-	0.7		-	N	8	-	0	-	+--	LUM A
T57	69	ductal	diploid	I	II	94	+	40	+	0.9		-	N	10	-	0	-	++-	LUM A
T59	55	lobular	diploid	not specified	III	92	+	0	-	0		-	N	10	-	0	-	+--	LUM A
T60	65	ductal	aneuploid	II	II	100	+	0	-	1.9	1.13	-	N	17	-	7	-	+--	LUM A
T64	48	other	diploid	I	II	91	+	75	+	0.8		-	N	6	-	1	-	++-	LUM A
T63	50	lobular	diploid	II	III	78	+	80	+	1.8	1.9	-	N	2	-	0	-	++-	LUM A
T37	52	ductal	aneuploid	II	II	99	+	48	+	1.5	1.4	-	N	9	-	0	-	++-	LUM A
T31	72	ductal	aneuploid	II	III	96	+	3	-	2	1.2	-	N	5	-	3	-	+--	LUM A
T103	83	other	aneuploid	II	III	99	+	75	+	2	1	-	N	16	-	13	+	++-	LUM A
T2	58	ductal	diploid	II	II	100	+	100	+	0.2		-	N	11	-	0	-	++-	LUM A
T6	57	ductal	diploid	I	II	99	+	93	+	0.6	1	-	N	0	-	0	-	++-	LUM A
T14	44	ductal	aneuploid	II	I	96	+	99	+	0.3		-	N	5	-	0	-	++-	LUM A
T15	69	ductal	aneuploid	III	II	100	+	35	+	1	1.1	-	N	6	-	0	-	++-	LUM A
T13	84	other	multiploid		II	95	+	2	-	0.8		-	N	10	-	0	-	+--	LUM A
T97	56	ductal	aneuploid	III	II	100	+	86	+	2	1.5	-	N	12	-	18	+	++-	LUM A
T93	48	ductal	diploid	II	II	98	+	2	-	0.5	0.9	-	N	2	-	0	-	+--	LUM A
T79	39	ductal	diploid	II	II	71	+	92	+	0.7		-	N	29	+	14	+	++-	LUM B
T98	49	ductal	aneuploid	III	IV	15	+	18	+	3.3	3.1	+	N	63	+	36	+	+++	LUM B
T77	92	ductal	aneuploid	II	IV	97	+	0	-	0.6	1.3	-	N	22	+	2	-	+--	LUM B
T55	92	ductal	aneuploid	II	IV	97	+	0	-	0.6	1.3	-	N	22	+	2	-	+--	LUM B
T71	54	ductal	diploid	I	II	100	+	81	+	1		-	N	19	+	1	-	++-	LUM B
T70	53	ductal	diploid	II	I	95	+	25	+	3.1	6.1	+	N	25	+	0	-	+++	LUM B
T96	57	ductal	diploid	II	III	100	+	46	+	3.1	1.5	+	N	46	+	0	-	+++	LUM B
T50	63	lobular	diploid	I	II	92	+	97	+	1.5	1.5	-	N	39	+	0	-	++-	LUM B
T40	63	ductal	aneuploid	III	III	99	+	0	-	4.1	5.8	+	N	62	+	4	-	+-+	LUM B
T68	58	ductal	diploid	II	II	100	+	60	+	1.5	1	-	N	30	+	0	-	++-	LUM B
T42	55	ductal	aneuploid	III	III	79	+	57	+	1.6	1.6	-	N	19	+	64	+	++-	LUM B
T105	37	ductal	diploid	III	III	95	+	23	+	1.2		-	N	61	+	0	-	++-	LUM B
T41	31	other	aneuploid	III	II	97	+	63	+	1.7	1.4	-	N	30	+	0	-	++-	LUM B
T45	41	ductal	multiploid	III	II	97	+	38	+	0.9		-	N	79	+	60	+	++-	LUM B
T34	85	ductal	aneuploid	II	II	92	+	90	+	0.5		-	N	32	+	3	-	++-	LUM B
T58	59	ductal	aneuploid	III	I	89	+	2	-	0		-	N	37	+	0	-	+--	LUM B
T102	82	ductal	aneuploid	III	II	98	+	4	-	2.2	2.03	+	N	65	+	27	+	+-+	LUM B
T90	20	ductal	aneuploid	II	III	96	+	48	+	1.7	1.1	-	N	86	+	20	+	++-	LUM B
T61	45	ductal	aneuploid	II	II	46	+	91	+	2.6	1.1	+	N	12	-	4	-	+++	LUM B
T33	37	ductal	diploid		II	100	+	89	+	0.5		-	N	32	+	29	+	++-	LUM B
T38	45	ductal	aneuploid	III	III	95	+	6	+	2	1.2	-	N	97	+	96	+	++-	LUM B
T29	61	ductal	aneuploid	II	II	94	+	83	+	2.2	1.3	+	N	6	-	2	-	+++	LUM B
T30	59	ductal		II	II	99	+	3	-	positive	positive	+	N					+-+	LUM B
T28	58	other	aneuploid	II	I	97	+	90	+	1.2		-	N	33	+	0	-	++-	LUM B
T24	48	ductal	multiploid	II	I	92	+	94	+	2	1.6	-	N	45	+	2	-	++-	LUM B
T5	67	ductal	aneuploid	II	I	97	+	49	+	0.9		-	N	42	+	0	-	++-	LUM B
T7	52	ductal	aneuploid	II	II	95	+	52	+	0.8		-	N	19	+	0	-	++-	LUM B
T1	63	ductal	aneuploid	III	IV	100	+	0	-	1.2	1.1	-	N	93	+	93	+	+--	LUM B
T22	57	ductal	aneuploid	II	I	66	+	10	+	1.5	1.8	-	N	22	+	2	-	++-	LUM B
T8	76	ductal	multiploid	II	III	100	+	46	+	1.3	1.2	-	N	65	+	7	-	++-	LUM B
T21	61	ductal	multiploid	III	II	100	+	6	+	1.5	1.1	-	N	98	+	100	+	++-	LUM B
T12	45	ductal	aneuploid	II	II	100	+	92	+	1.7	1.1	-	N	39	+	12	+	++-	LUM B
T11	52	ductal	aneuploid	II	I	99	+	98	+	0.5		-	N	47	+	73	+	++-	LUM B
T4	65	ductal	aneuploid	II	I	93	+	73	+	unknown	unknown		N	18	+	1	-	++	prob LUM B
T73	49	ductal	multiploid	III	II	0	-	0	-	0.1	1.4	-	Y	59	+	0	-	---	TNBC
T75	77	ductal	multiploid	III	II	0	-	0	-	0.2	1.3	-	Y	91	+	0	-	---	TNBC
T67	40	ductal	aneuploid	III	III	0	-	0	-	1.5	1.7	-	Y	94	+	0	-	---	TNBC
T69	60	ductal	diploid	III	I	0	-	0	-	0.1	1	-	Y	63	+	89	+	---	TNBC
T53	50	ductal	aneuploid	III	III	0	-	0	-	1.8	1	-	Y	34	+	0	-	---	TNBC
T36	53	ductal	multiploid	III	II	0	-	0	-	0.3	1.2	-	Y	98	+	99	+	---	TNBC
T104	54	ductal	aneuploid	III	II	0	-	0	-	1.5	0.6	-	Y	100	+	0	-	---	TNBC
T46	75	ductal	aneuploid	III	II	0	-	0	-	0	non-amplified	-	Y	43	+	0	-	---	TNBC
T47	94	ductal	aneuploid	III	IV	0	-	0	-	0	non-amplified	-	Y	45	+	64	+	---	TNBC
T92	57	ductal	aneuploid	III	II	0	-	0	-	1.5	1.05	-	Y	62	+	91	+	---	TNBC
T65	46	ductal	multiploid	III	III	0	-	0	-	0.1	1.1	-	Y	93	+	94	+	---	TNBC
T101	60	ductal	aneuploid	III	III	0	-	0	-	0.2	1	-	Y	86	+	85	+	---	TNBC
T66	61	ductal	multiploid	III	III	0	-	0	-	0.1	1.3	-	Y	95	+	99	+	---	TNBC
T32	53	ductal	aneuploid	III	I	0	-	0	-	1.7	1.4	-	Y	94	+	99	+	---	TNBC
T23	55	ductal	multiploid	III	II	0	-	0	-	1.5	1.4	-	Y	79	+	89	+	---	TNBC
T35	68	ductal	aneuploid	III	II	0	-	0	-	0.8	0.9	-	Y	5	-	81	+	---	TNBC
T100	64	ductal	aneuploid	III	II	0	-	0	-	1.2	1	-	Y	96	+	0	-	---	TNBC
T25	41	ductal	aneuploid	III	III	0	-	0	-	0.6	1	-	Y	87	+	0	-	---	TNBC
T26	34	ductal	aneuploid	III	III	0	-	0	-	0.2	1.1	-	Y	65	+	0	-	---	TNBC
T3	40	ductal	aneuploid	III	II	0	-	0	-	0.1	2	-	Y	93	+	99	+	---	TNBC
T81	54	ductal	multiploid	III	II	0	-	0	-	0.2	1.1	-	Y	85	+	97	+	---	TNBC
T16	35	ductal	multiploid	III	II	0	-	0	-	0.2	1.6	-	Y	91	+	89	+	---	TNBC
T20	29	ductal	aneuploid	III	II	0	-	0	-	0.6	1.1	-	Y	81	+	95	+	---	TNBC
T17	52	ductal	multiploid	III	II	0	-	0	-	0.5	1.1	-	Y	77	+	89	+	---	TNBC
T10	52	ductal	aneuploid	III	III	0	-	0	-	0.3	1.1	-	Y	6	-	0	-	---	TNBC
T49	59	other		III	III	not done	not done	not done	not done	not done	not done			not done		not done		not donenot done	unknown
T94	61	ductal		II	III	unknown	unknown	unknown	unknown	2.2		+	N					unknownunknown+	unknown
T54	59	ductal		II	II	unknown	unknown	unknown	unknown	unknown	unknown							unknownunknown	unknown
T85	59	other		III	II	unknown	unknown	unknown	unknown	unknown	unknown							unknownunknown	unknown
T91	67	other			II	unknown	unknown	unknown	unknown	unknown	unknown							unknownunknown	unknown
T19	52	lobular		III	III	73	+	41	+	not done	not done		N	not done		not done		++	unknown
